# Supplementary material for: Tuning strand displacement kinetics enables programmable ZTP riboswitch dynamic range in vivo
Source: Nucleic Acids Res. 2023 Mar 2;51(6):2891–903. doi: 10.1093/nar/gkad110 (PMC10085676; doi:10.1093/nar/gkad110)
Supplement: gkad110_Supplemental_Files [file gkad110_supplemental_files.zip]

Archive with 3 entries (3 files):
- Bushhouse_ZTP_StrandDisplacement_SI_REVISED.pdf
- Bushhouse_ZTP_StrandDisplacement_Supp_Data_File1_Sequences_REVISED.xlsx
- Bushhouse_ZTP_StrandDisplacement_Supp_Data_File2_All-Source-Data_REVISED.xlsx
