# Supplementary material for: Tuning strand displacement kinetics enables programmable ZTP riboswitch dynamic range in vivo
Source: Nucleic Acids Res. 2023 Mar 2;51(6):2891–903. doi: 10.1093/nar/gkad110 (PMC10085676; doi:10.1093/nar/gkad110)
Supplement: gkad110_Supplemental_Files [file gkad110_supplemental_files.zip › Bushhouse_ZTP_StrandDisplacement_Supp_Data_File2_All-Source-Data_REVISED.xlsx]

## Sheet: TOC
Title
Tuning Strand Displacement Kinetics Enables Programmable ZTP Riboswitch Dynamic Range in vivo
Authors
Bushhouse, D.Z, Lucks, J.B.
Figure	Experiment	Type	Measurement
1C	Dose Response Curve	Plate Reader	Fluorescence/OD600
1D	Negative Control Mutant	Plate Reader	Fluorescence/OD600
2B	Cbe Mismatch Scan	Plate Reader	Fluorescence/OD600
2D	Cbe Terminator Corrective Mutations	Plate Reader	Fluorescence/OD600
3A	Invading Strand Chimeras	Plate Reader	Fluorescence/OD600
3B	Noncomplementary Features from Clostridium	Plate Reader	Fluorescence/OD600
4B	Dose Response Single Nucleotide Bulges	Plate Reader	Fluorescence/OD600
4C	EC50 Single Nucleotide Bulges	Fits
4D	Perfect Invader Mutational Scans ON State	Plate Reader	Fluorescence/OD600
4E	Barrier Size Perfect Invader Mutational Scans	Fits
4F	Tuning Dynamic Range with Kinetic Barriers	Plate Reader	Fluorescence/OD600
5B	Flipped Logic In Vitro Transcription Dose Response	Gel Quantification	Relative Band Intensity
5C	Flipped Logic Optimization	Plate Reader	Fluorescence/OD600
S1A	Time Course Fluorescence	Plate Reader	Fluorescence/OD600
S1B	Time Course Growth	Plate Reader	OD600
S1C	Z vs ZMP Cbe Dose Response	Plate Reader	Fluorescence/OD600
S2A	Cbe Deletion Scan	Plate Reader	Fluorescence/OD600
S2B	Pause Site 2 Mutants Dose Response	Plate Reader	Fluorescence/OD600
S2C	EC50 Pause Site Mutants	Fits
S3AB	Perfect Invader Bulge Scan	Plate Reader	Fluorescence/OD600
S3C	Perfect Invader Wobble Scan	Plate Reader	Fluorescence/OD600
S3D	Perfect Invader Mismatch Scan	Plate Reader	Fluorescence/OD600
S3E	Perfect Invader Deletion Scan	Plate Reader	Fluorescence/OD600
NOTE	Reported p-values are the result of 2-tailed heteroscedastic t-tests between the mutant and the comparison (in bold)
	Fitting was performed using DataGraph 5.0

## Sheet: 1C
Label	Plasmid	Condition	Replicate 1	Replicate 2	Replicate 3
Cbe pfl WT	pJBL3907	0 mM Z	1468.02	1726.11	2113.1
			1472.21	1648.41	1683
			1615.24	1818.81	2006.36
		0.001 mM Z	1562.61	1659.13	2028.34
			1553.7	1674.83	1782.82
			1632.99	1919.34	2094.49
		0.0032 mM Z	1622.77	1786.72	2182.34
			1595.13	1740.18	1839.63
			1717.82	2087.45	2219.71
		0.01 mM Z	1842.53	2102.8	2493.48
			1847.81	1981.76	2136.21
			2017.93	2371.61	2482.02
		0.032 mM Z	2499.23	2890.01	3520.21
			2540.25	2748.2	2870.43
			2792.63	3291.25	3514.75
		0.1 mM Z	3886.37	4245.3	5864.53
			3993.98	4023.42	4768.52
			4379.59	5023.5	5603.1
		0.32 mM Z	6194.35	6480.79	9242.93
			6106.27	6140.36	7320.86
			6959.28	7839.69	8808.21
		1 mM Z	7151.86	7222.2	10721.1
			7329.47	7070.15	8493.74
			8365.69	8989.47	10904.4

## Sheet: 1D
Label	Plasmid	Condition	Replicate 1	Replicate 2	Replicate 3
Cbe pfl WT	pJBL3907	0 mM Z	1716.32	1645.6	1677.79
			1696.81	1656.91	1665.59
			1617.2	1626.28	1609.52
		0.1 mM Z	4270.17	4003.81	4009.37
			4265.95	3985.68	3965.36
			4510.96	4000.66	4114.4
		1 mM Z	7103.39	7965.27	7511.85
			7085.83	8011.81	7392.21
			7216.61	7569.69	7091.22
Cbe pfl A26∆	pJBL6090	0 mM Z	1416.16	1437.76	1501.79
			1533.53	1397.65	1489.1
			1466.78	1450.95	1442.42
		0.1 mM Z	1423.17	1503.5	1548.96
			1447.67	1456.61	1524.99
			1527.26	1490.9	1490.05
		1 mM Z	1604.18	1589.74	1617.8
			1604.8	1622.05	1596.83
			1574.76	1643.79	1608.04

## Sheet: 2B
Label	Plasmid	Condition	Replicate 1	Replicate 2	Replicate 3	p-value		Label	Plasmid	Condition	Replicate 1	Replicate 2	Replicate 3
Cbe pfl WT	pJBL3907	0 mM Z	1639.08	1570.45	1747.27			Cbe-A26∆	pJBL6090	0 mM Z	1578.02	1567.04	1564.54
			1826.05	1640.86	1671.83						1497.52	1509.25	1704.44
			1687.28	1538.44	1439.39						1510.91	1404.51	1641.9
Cbe-G108C	pJBL6107	0 mM Z	4564.6	4084.57	4670.76			Cbe-G108C-(A26∆)	pJBL6282	0 mM Z	2458.06	2356.31	2584.68
			4470.03	4211.39	4532.64						2627.05	2344.52	2738.82
			4456.03	4278.93	4653.17						2408.58	2360.42	2537.04
Cbe-C109G	pJBL6108	0 mM Z	17059.9	16065.9	17420.9			Cbe-C109G-(A26∆)	pJBL6283	0 mM Z	11108.7	8572.65	11292.1
			15881.2	15746.3	17426.9						9196.99	8659.7	10493.3
			15847.5	15376	17282.7						9400.82	8633.47	10406
Cbe-C110G	pJBL6109	0 mM Z	11542.7	14673.2	11000.8			Cbe-C110G-(A26∆)	pJBL6284	0 mM Z	9714.17	9272.08	10251.1
			11129.6	11066.7	10807.3						9605.99	9094.86	9994.19
			12444.8	12514.7	12107.4						9307	9470.86	9917.13
Cbe-U111G	pJBL6110	0 mM Z	6213.46	5560.83	6330.59			Cbe-U111G-(A26∆)	pJBL6285	0 mM Z	4122.27	4363.56	5279.77
			5925.16	5579.67	6452.76						4019.53	3796.69	4467.58
			5837.95	5710.13	6309.05						3965.21	3639.09	4421.42
Cbe-G112U	pJBL6111	0 mM Z	3474.74	3074.31	3678.6			Cbe-G112U-(A26∆)	pJBL6286	0 mM Z	1773.28	1753.96	1937.77
			3440.48	3060.06	3816.57						1723.82	1720.01	1903.64
			3277.68	3124.11	3789.03						1769.3	1712.72	1920.99
Cbe-G113C	pJBL6112	0 mM Z	10852.3	9825.95	10461.7			Cbe-G113C-(A26∆)	pJBL6287	0 mM Z	4943.83	4662.66	5759.47
			9575	9068.22	10213.3						4761.79	4587.9	5226.53
			9612.13	8929.44	10638.2						4789.26	4595.66	5039.59
Cbe-A114U	pJBL6113	0 mM Z	3163.56	2862.45	3105.4			Cbe-A114U-(A26∆)	pJBL6288	0 mM Z	2253.35	2108.22	2265.23
			2890.46	2950.55	2985.07						2174.52	2197.28	2376.06
			3031.13	2826.5	3110.65						2572.04	2155.74	2269.25
Cbe-U115G	pJBL6114	0 mM Z	1897.81	1885.27	2072.26			Cbe-U115G-(A26∆)	pJBL6289	0 mM Z	2198.7	1667.72	2039.84
			1951.78	1825.19	1973.17						1743.51	1615.87	1821.94
			2230.48	1801.95	1740.95						1737.44	1676.25	1804.61
Cbe-U116G	pJBL6115	0 mM Z	3591.24	4045.48	3728.1			Cbe-U116G-(A26∆)	pJBL6290	0 mM Z	4432.7	3308.85	3644.64
			3496.81	4235.69	3609.89						3416.34	3207.53	3526.46
			3579.84	3862.67	3627.3						3384.07	3227.49	3474.36
Cbe-G117C	pJBL6188	0 mM Z	2710.9	2611.43	2699.58			Cbe-G117C-(A26∆)	pJBL6291	0 mM Z	2520.09	2355.16	2566.04
			2792.19	2575.57	2704.79						2343.6	2230.1	2407.39
			2695.01	2596.05	2741.17						2360.86	2195.25	2512.69
Cbe-C118G	pJBL6116	0 mM Z	1689.58	1648.27	1848.95			Cbe-C118G-(A26∆)	pJBL6292	0 mM Z	1671.06	1557.84	1471.12
			1661.91	1606.98	1604.04						1502.93	1479.12	1575.19
			1642.4	1773.64	1665.29						1493.89	1519.77	1647.62
Cbe pfl WT	pJBL3907	0.1 mM Z	4084.79	4264.83	4303.7
			4871.4	4235.9	3696.04
			4100.52	4142.82	3601.76
Cbe-G108C	pJBL6107	0.1 mM Z	20004.6	21681.7	21746.3
			20289.7	20438.5	22139.9
			19142.7	21142	19805
Cbe-C109G	pJBL6108	0.1 mM Z	19929.9	20474.3	20031.6
			19133.1	20573.1	20005.2
			19363.2	20367.6	19617
Cbe-C110G	pJBL6109	0.1 mM Z	20383.7	21908.4	22253
			27305.4	20989.5	20581.9
			20699.8	22257.5	21417.8
Cbe-U111G	pJBL6110	0.1 mM Z	6693.11	6701.44	7233.46
			6676.23	6828.19	7221.08
			6651.85	6835.31	7350.55
Cbe-G112U	pJBL6111	0.1 mM Z	6933.27	6476.13	7378.03
			6852.47	6585.47	7551.53
			6624.14	6475.07	7459.62
Cbe-G113C	pJBL6112	0.1 mM Z	13166.9	12829.8	12721.5
			12106.1	11674.3	12527.3
			11860.4	11939.5	12356.5
Cbe-A114U	pJBL6113	0.1 mM Z	5944.94	5048.27	5393.2
			5487.99	5281.06	5293.68
			5657.12	5122.94	5474.26
Cbe-U115G	pJBL6114	0.1 mM Z	4529.98	4404.35	5293.03
			4445.68	4335.36	4982.85
			5639.04	4449.05	4325.61
Cbe-U116G	pJBL6115	0.1 mM Z	4611.4	5361.55	4998.01
			4615.38	5902.08	4757.48
			4966.04	5404.29	4708.52
Cbe-G117C	pJBL6188	0.1 mM Z	5594.56	5579.1	5774.22
			6041.07	5431.77	6192.4
			5792.46	6042.11	5777.33
Cbe-C118G	pJBL6116	0.1 mM Z	3809.91	3773.19	4449.71
			3786.53	3968.25	3929.82
			4077.15	4390.18	4117.43
Cbe pfl WT	pJBL3907	1 mM Z	7125	7054.5	7237.41					α	Bonferroni α	Comparisons
			8425	7036.16	6967.74				*	0.05	0.00454545	11
			7445.69	6964.97	7415.48				**	0.01	0.000909091
Cbe-G108C	pJBL6107	1 mM Z	66298.7	62779.8	66463.6	8.38734e-17	****		***	0.001	9.09091e-05
			64778.3	67428.2	65010.6				****	0.0001	9.09091e-06
			64149.7	65711.8	65584
Cbe-C109G	pJBL6108	1 mM Z	20847.4	21610.2	20822.3	2.33771e-16	****
			19312.5	21246.1	21509.6
			20294.5	20477.9	21374.5
Cbe-C110G	pJBL6109	1 mM Z	27966.1	30751.2	29788.5	1.71223e-08	****
			38676.5	30882.7	28555.7
			27848.9	30950.6	29269.3
Cbe-U111G	pJBL6110	1 mM Z	8447.57	8402.61	9124.93	7.81174e-06	****
			8127.21	8520.45	9331.21
			8493.28	8917.2	9681.61
Cbe-G112U	pJBL6111	1 mM Z	10864.1	11016.6	11926.5	5.2554e-11	****
			10921.6	10950.5	12177.4
			10786.1	11498.1	12214.1
Cbe-G113C	pJBL6112	1 mM Z	16406.9	15871	15270.7	1.67699e-11	****
			14344.5	14057.3	15706.6
			14220.2	14171.8	15435.9
Cbe-A114U	pJBL6113	1 mM Z	9278.32	7626.27	8269.12	0.000300611	**
			8365.54	8190.73	8361.36
			8515.27	7707.28	8669.96
Cbe-U115G	pJBL6114	1 mM Z	8103.88	7455.22	9315.65	0.0134242	ns
			8313.87	7452.55	8148.22
			10740.9	7766.52	8412.5
Cbe-U116G	pJBL6115	1 mM Z	6312.75	7272.3	6475.49	0.00517833	ns
			6494.69	7324.62	6263.64
			6645.6	6589.55	6423.73
Cbe-G117C	pJBL6188	1 mM Z	9896.51	9148.58	9434.51	3.51495e-08	****
			10254.4	8782.99	9992.01
			9811.23	9090.26	10218.8
Cbe-C118G	pJBL6116	1 mM Z	7176.68	7164.47	8368.9	0.125772	ns
			7207.04	7298.05	7665.13
			7630.38	8261.66	8158.93

## Sheet: 2D
Label	Plasmid	Condition	Replicate 1	Replicate 2	Replicate 3	p-value			Label	Plasmid	Condition	Replicate 1	Replicate 2	Replicate 3
Cbe pfl WT	pJBL3907	0 mM Z	1639.08	1570.45	1747.27				Cbe-A26∆	pJBL6090	0 mM Z	1578.02	1567.04	1564.54
			1826.05	1640.86	1671.83							1497.52	1509.25	1704.44
			1687.28	1538.44	1439.39							1510.91	1404.51	1641.9
Perfect	pJBL6127	0 mM Z	1279.55	1159.22	1160.81				Perfect-(A26∆)	pJBL6312	0 mM Z	1229.94	1184.64	1318.11
			1309.52	1115.49	1219.99							1216.79	1132.3	1336.68
			1223.16	1116.59	1131.23							1326.52	1088.69	1257.62
Cbe-U111C	pJBL6121	0 mM Z	1576.86	1523.4	1523.34				Cbe-U111C-(A26∆)	pJBL6306	0 mM Z	1523.35	1745.37	1822.7
			1589.93	1512.72	1593.19							1763.34	1791.47	1731.47
			1644.3	1572.49	1564.13							1717.71	1722.32	1831.29
Cbe-G112A	pJBL6122	0 mM Z	1602.01	1548.06	1627.33				Cbe-G112A-(A26∆)	pJBL6307	0 mM Z	1610.21	1439.37	1483.41
			1582.64	1520.09	1570.34							1598.1	1404.38	1528.22
			1543.54	1571.4	1589.52							1514.64	1404.72	1513.89
Cbe-U116C	pJBL6123	0 mM Z	1772.6	1909.98	1679.46				Cbe-U116C-(A26∆)	pJBL6308	0 mM Z	1547.05	1599.64	1547.29
			1714.01	1651.21	1654.18							1628.85	1540.99	1579.37
			1705	1664.67	1666.27							2201.47	1544.16	1548.16
Cbe-U115∆	pJBL6124	0 mM Z	1746.05	1748.46	1801.19				Cbe-U115∆-(A26∆)	pJBL6300	0 mM Z	3006.21	2861.97	3002.17
			1791.16	1756.33	1808.9							2806.71	2892.05	2893.61
			1777.63	1862.31	1758.43							2629.2	2829.51	2880.37
Cbe-C118∆	pJBL6117	0 mM Z	1396.62	1445.6	1472.45				Cbe-C118∆-(A26∆)	pJBL6302	0 mM Z	1356.74	1337.46	1388.24
			1433.2	1465.48	1417.61							1292.78	1267.75	1328.57
			1413.25	1435.96	1543.05							1307.34	1280.84	1266.38
Cbe-U115∆/U118∆	pJBL6128	0 mM Z	1236.1	1582.78	1336.3				Cbe-U115∆/U118∆-(A26∆)	pJBL6309	0 mM Z	1410.97	1168.04	1260.22
			1328.22	1215.42	1415.64							1441.13	1150.29	1280.01
			1278.14	1246.57	1250.07							1200.35	1143.98	1220.91
Cbe pfl WT	pJBL3907	0.1 mM Z	4084.79	4264.83	4303.7
			4871.4	4235.9	3696.04
			4100.52	4142.82	3601.76
Perfect	pJBL6127	0.1 mM Z	2779.5	2905.94	2753.24
			3098.7	2881.43	2867.59
			3037.62	2678.46	2804.32
Cbe-U111C	pJBL6121	0.1 mM Z	3313.73	3180.45	3215.68
			3307.51	3254.04	3260.99
			3514.47	3018.17	3361.91
Cbe-G112A	pJBL6122	0.1 mM Z	4266.47	3995.67	4751.08
			4327.14	3408.7	4435.87
			4424.73	4023.25	4435.41
Cbe-U116C	pJBL6123	0.1 mM Z	4499.74	4522.34	4225.57
			4259.39	4222.64	4310.64
			4465	3808.32	4145.87
Cbe-U115∆	pJBL6124	0.1 mM Z	4390.74	4096.87	4333.68
			4536.17	4019.42	4442.68
			4534.63	4036.41	4177.95
Cbe-C118∆	pJBL6117	0.1 mM Z	3513.54	3185.88	3595
			3589.95	3142.46	3439.81
			3619.75	2963.23	3891.38
Cbe-U115∆/U118∆	pJBL6128	0.1 mM Z	2878.12	3206.93	2915.19
			3156.83	2686.71	3333.43
			2902.31	2451.75	2870.02
Cbe pfl WT	pJBL3907	1 mM Z	7125	7054.5	7237.41					α	Bonferroni α	Comparisons
			8425	7036.16	6967.74				*	0.05	0.00714286	7
			7445.69	6964.97	7415.48				**	0.01	0.00142857
Perfect	pJBL6127	1 mM Z	5954.86	6166.52	5920.32	1.57994e-05	***		***	0.001	0.000142857
			6208.72	5971.83	6050.96				****	0.0001	1.42857e-05
			6160.59	5726.11	6250.06
Cbe-U111C	pJBL6121	1 mM Z	5753.81	5678.11	5768.07	3.09971e-06	****
			6015.28	5925.58	5603.35
			6247.62	6154.83	5738.28
Cbe-G112A	pJBL6122	1 mM Z	8357.31	8441.01	8861.25	2.0513e-05	***
			7910.66	8381.14	8469.51
			8257.09	8904.92	8481.97
Cbe-U116C	pJBL6123	1 mM Z	7956.9	8868.64	7226.77	0.0887789	ns
			7281.34	7498.45	7430.49
			7758.77	7628.7	7690.06
Cbe-U115∆	pJBL6124	1 mM Z	7765.6	7561.66	7939	0.00743277	ns
			7962.8	7747.27	7939.36
			7733.23	8258.05	7694.69
Cbe-C118∆	pJBL6117	1 mM Z	6422	6446.86	6665.61	0.0255889	ns
			6509.13	6772.3	6523.28
			6737.88	6822.53	7940.53
Cbe-U115∆/U118∆	pJBL6128	1 mM Z	5004.28	6212.43	5079.02	1.75495e-07	****
			5659.17	5140.67	6060.37
			5320.12	5405.46	5277.68

## Sheet: 3A
Label	Plasmid	Condition	Replicate 1	Replicate 2	Replicate 3			Label	Plasmid	Condition	Replicate 1	Replicate 2	Replicate 3
Perfect	pJBL6127	0 mM Z	1279.55	1181.23	1160.81			Perfect-(A26∆)	pJBL6312	0 mM Z	1229.94	1257.23	1318.11
			1309.52	1219.41	1219.99						1216.79	1167.04	1336.68
			1223.16	1205.29	1131.23						1326.52	1349.32	1257.62
WT Cbe	pJBL3907	0 mM Z	1581.9	1688.16	1687.79			Cbe-A26∆	pJBL6090	0 mM Z	1507.54	1526.22	1583.72
			1782.94	1682.76	1771.63						1560.55	1545.01	1573.42
			1804.99	1987.15	1647.06						1579.87	1562.06	1539.33
Cbe-Cneopropionicum-invader	pJBL6194	0 mM Z	2104.12	1604.81	1737.1			Cbe-Cneopropionicum-invader-(A26∆)	pJBL6373	0 mM Z	1119.18	1318.36	1418
			1795.27	1678.78	1684.43						1417.84	1379.84	1575.84
			2224.31	1623.74	1739.66						1444.37	1308.12	1322.13
Cbe-Csymbiosium-invader	pJBL6195	0 mM Z	2446.28	1930.19	1819.16			Cbe-Csymbiosium-invader-(A26∆)	pJBL6374	0 mM Z	1611.53	1772.07	1846.96
			2250.4	1897.47	1889.72						1611.09	1776.68	1817.69
			1998.47	1867.69	1891.06						1701.89	1766.44	1720.93
Cbe-Cparaputrificum-invader	pJBL6196	0 mM Z	1934.63	1462.92	1461.79			Cbe-Cparaputrificum-invader-(A26∆)	pJBL6375	0 mM Z	1849.47	1423.11	1537.24
			1479.71	1543.46	1465.23						1466.46	1504.59	1453.5
			1846.25	1404.71	1467.12						1571.83	1482.2	1475.84
Cbe-saccharobutylicum-invader	pJBL6215	0 mM Z	1558.11	1578.75	1514.81			Cbe-saccharobutylicum-invader-(A26∆)	pJBL6380	0 mM Z	1485.31	1601.83	1531.86
			1668.52	1759.2	1526.97						1458.76	1589.5	1565.44
			1471.23	1657.21	1532.69						1465.71	1569.15	1477.26
Cbe-beijerinckii purH-invader	pJBL6216	0 mM Z	4519.2	4366.71	4448.79			Cbe-beijerinckii purH-invader-(A26∆)	pJBL6381	0 mM Z	4194.17	4313.49	4208.41
			4380.42	4796.43	4203.81						4411.52	4504.96	4150.75
			4388.57	4772.46	4241.36						4229.37	4318.59	4084.18
Cbe-Cchromoreductans-invader	pJBL6197	0 mM Z	3365.63	3224.93	3054.52			Cbe-Cchromoreductans-invader -(A26∆)	pJBL6376	0 mM Z	2709.04	2716.52	2802.84
			3560.12	3243.14	3084.39						2823.07	2689.14	2715.31
			3589.82	2931.39	3032.56						3093.57	2709.06	2639.19
Cbe-Cbutyricum-invader	pJBL6199	0 mM Z	3584.3	3339.61	3394.3			Cbe-Cbutyricum-invader-(A26∆)	pJBL6378	0 mM Z	3259.7	3256.76	3000.63
			3501.42	3560.78	3983.92						3413.49	3202.19	3060.44
			3600.9	3711.3	3565.95						3093.09	3110.22	3093.49
Cbe-Cbornimense-invader	pJBL6198	0 mM Z	2983.22	2916.79	2765.57			Cbe-Cbornimense-invader-(A26∆)	pJBL6377	0 mM Z	2727.63	3017.63	2826.94
			3077.47	3005.22	2736.57						2890.51	3000.72	2788.47
			3008.88	3136.72	3276.11						2874.1	2841.68	2767.27
Perfect	pJBL6127	0.1 mM Z	2779.5	2806.39	2753.24
			3098.7	2768.26	2867.59
			3037.62	2845.92	2804.32
WT Cbe	pJBL3907	0.1 mM Z	4199.18	4242.78	4084.71
			4385.7	4030.8	4378.02
			4431.66	4931.1	4177.2
Cbe-Cneopropionicum-invader	pJBL6194	0.1 mM Z	4363.85	3925.35	4805.19
			4824.2	3822.39	4192.54
			3684.17	3803.77	4129.79
Cbe-Csymbiosium-invader	pJBL6195	0.1 mM Z	5061.51	4034.54	4267.1
			4697.29	3875.39	4126.88
			4971.17	3867.06	4052.32
Cbe-Cparaputrificum-invader	pJBL6196	0.1 mM Z	5803.53	4122.63	4776.99
			6511.38	4230.11	4353.09
			5772.34	3848.74	4238.81
Cbe-saccharobutylicum-invader	pJBL6215	0.1 mM Z	2889.07	3365.84	3253.03
			4053.6	3298.99	3543.66
			3334.25	3415.3	3414.57
Cbe-beijerinckii purH-invader	pJBL6216	0.1 mM Z	7177.1	6383.79	6790.31
			6948.25	6765.1	6549.34
			6908.96	6308.29	6441.42
Cbe-Cchromoreductans-invader	pJBL6197	0.1 mM Z	5780.18	5290.4	5277.53
			6030.11	5629.34	5264.88
			6034.84	5000.36	5120.77
Cbe-Cbutyricum-invader	pJBL6199	0.1 mM Z	6360.35	5802.73	6182.65
			6280.98	5782.52	7290.78
			6177.72	5669.23	6601.44
Cbe-Cbornimense-invader	pJBL6198	0.1 mM Z	6359.82	6086.99	5855.02
			6453.08	5745.6	5553.35
			6341.39	5512.25	7147.08
Perfect	pJBL6127	1 mM Z	5954.86	5856.04	5920.32
			6208.72	5822.23	6050.96
			6160.59	5706.7	6250.06
WT Cbe	pJBL3907	1 mM Z	7522.03	6781.93	7625.24
			7669.11	6806.01	7647.72
			8697.14	8817.77	7052.45
Cbe-Cneopropionicum-invader	pJBL6194	1 mM Z	8152.13	7112.73	7501.52
			7874.81	7454.86	7423.69
			8418.86	7216.22	7868.72
Cbe-Csymbiosium-invader	pJBL6195	1 mM Z	7990.37	7137.86	7135.56
			7843.88	7270.92	7274.92
			8540.03	7287.68	7178.35
Cbe-Cparaputrificum-invader	pJBL6196	1 mM Z	15146.3	11311.8	12783.3
			17211.1	11954.7	12325.5
			14696.8	11697.6	13041.3
Cbe-saccharobutylicum-invader	pJBL6215	1 mM Z	6385.01	6106.66	5900.06
			7472.8	5930.43	6141.48
			6563.68	6275.74	5977.66
Cbe-beijerinckii purH-invader	pJBL6216	1 mM Z	10105.3	9507.93	9911.27
			9278.05	10297.7	9633.51
			10210	9791.61	9264.62
Cbe-Cchromoreductans-invader	pJBL6197	1 mM Z	8121.32	7609.51	7530.76
			8051.4	8147.61	7641.17
			7862.98	7536.16	7481.06
Cbe-Cbutyricum-invader	pJBL6199	1 mM Z	9060.65	8757.83	8990.99
			8752.26	8634.69	11036.8
			9026.68	8575.42	9593.13
Cbe-Cbornimense-invader	pJBL6198	1 mM Z	10025.8	9955.39	9243.4
			10043.8	9682.49	9893.49
			10257.8	9743.87	11579.6

## Sheet: 3B
Label	Plasmid	Condition	Replicate 1	Replicate 2	Replicate 3	p-value									Label	Plasmid	Condition	Replicate 1	Replicate 2	Replicate 3
Perfect	pJBL6127	0 mM Z	1417.33	1465.1	1200.85					α	Bonferroni α	Comparisons			Perfect-(A26∆)	pJBL6312	0 mM Z	1255.03	1230.07	1092.67
			1308.08	1262.71	1196.56				*	0.05	0.00416667	12						1222.09	1264.28	1197.26
			1270.2	1263.2	1246.89				**	0.01	0.000833333							1246.17	1205.02	1080.8
Perfect-C109U	pJBL6172	0 mM Z	1297.32	1422.35	1256.23	0.197639	ns		***	0.001	8.33333e-05				Perfect-C109U-(A26∆)	pJBL6266	0 mM Z	1224.71	1300	1327.39
			1389.71	1518.74	1241.76				****	0.0001	8.33333e-06							1246.12	1388.05	1412.67
			1310.41	1549.74	1246.76													1277.16	1333.6	1210.33
Perfect-C110U	pJBL6173	0 mM Z	1597.42	1255.17	1193.7	0.968209	ns								Perfect-C110U-(A26∆)	pJBL6267	0 mM Z	1189.47	1281.76	1232.67
			1245.27	1284.64	1393.32													1228.74	1297.79	1077.98
			1262.61	1267.89	1150.41													1211.99	1207.85	1193.31
Perfect-C111U	pJBL6174	0 mM Z	1223.27	1257.37	1701.27	0.772102	ns								Perfect-C111U-(A26∆)	pJBL6268	0 mM Z	1174.27	1254.15	1149.49
			1137.43	1282.61	1166.99													1206.28	1281	1072.37
			1221.73	1292.14	1177.4													1139.44	1209.95	1234.09
Perfect-A112G	pJBL6175	0 mM Z	1231.74	1240.43	1224.58	0.0467115	ns								Perfect-A112G-(A26∆)	pJBL6269	0 mM Z	798.728	822.734	717.387
			1204.83	1216.14	1199.42													787.792	854.134	683.587
			1250.72	1275.12	1086.91													767.256	811.734	732.168
Perfect-114-U-115	pJBL6208	0 mM Z	1332.05	1338.92	1410.44	0.0186827	ns								Perfect-114-U-115-(A26∆)	pJBL6313	0 mM Z	1258.65	1231.47	1285.29
			1324.5	1443.01	1405.61													1334.27	1480.68	1310.14
			1387.41	1420.13	1402.87													1299.18	1251.96	1245.32
Perfect-C115U	pJBL6177	0 mM Z	1251.57	1336.62	1367.12	0.808304	ns								Perfect-C115U-(A26∆)	pJBL6271	0 mM Z	1182.79	1272.1	1276.64
			1264.11	1334.15	1229.49													1274.47	1265.36	1334.06
			1305.35	1347.04	1272.65													1245.22	1285.9	1407.72
Perfect-115-A-116	pJBL6140	0 mM Z	1508.65	1389.66	1478.93	0.00296744	*								Perfect-115-A-116-(A26∆)	pJBL6317	0 mM Z	1418.42	1435.84	1405.92
			1504.82	1355.01	1445.11													1464.65	1366.83	1427.99
			1503.29	1323.91	1364.38													1381.72	1361.18	1352.89
Perfect-G116U	pJBL6209	0 mM Z	1307.25	1490.1	1334.22	0.108862	ns								Perfect-G116U-(A26∆)	pJBL6315	0 mM Z	1295.02	1357.71	1343.41
			1427.79	1519.95	1255.03													1280.97	1317.48	1396.61
			1262.51	1430.22	1294.78													1290.13	1290.09	1274.46
Perfect-G116A	pJBL6215	0 mM Z	1558.11	1578.75	1514.81	4.49979e-06	****								Perfect-G116A-A26∆	pJBL6380	0 mM Z	1485.31	1601.83	1531.86
			1668.52	1759.2	1526.97													1458.76	1589.5	1565.44
			1471.23	1657.21	1532.69													1465.71	1569.15	1477.26
Perfect-116-C-117	pJBL6210	0 mM Z	1521.7	1407.52	1509.25	9.34678e-05	**								Perfect-116-C-117-(A26∆)	pJBL6316	0 mM Z	1434.09	1319.62	1450.61
			1534.84	1496.43	1441.71													1398.61	1433.14	1421.75
			1549.96	1467.13	1486.39													1431.32	1386.08	1407.37
Perfect-U118C	pJBL6211	0 mM Z	1699.5	1517.12	1842.15	6.73832e-06	****								Perfect-U118C-(A26∆)	pJBL6318	0 mM Z	1333.42	1538.08	1473.33
			1701.79	1591.35	1984.25													1396.78	1538.37	1444.69
			1697.26	1546.53	1711.64													1393.38	1378.95	1311.44
Perfect-C119G	pJBL6212	0 mM Z	4186.88	2864.67	2792.47	4.54903e-05	***								Perfect-C119G-(A26∆)	pJBL6319	0 mM Z	3959.02	2638.54	2719.6
			4317.14	2755.76	2759.39													4180.88	2608.35	2708.26
			4336.54	2739.23	2701.4													4057.04	2642.94	2653.44
Perfect	pJBL6127	0.1 mM Z	3156.54	3403.94	2462.22
			2737.54	2656.68	2379.1
			2603.69	2590.5	3051.72
Perfect-C109U	pJBL6172	0.1 mM Z	3998.03	4162.77	3578.51
			4340.86	5039.96	3661.53
			4125.95	4716.08	3891.66
Perfect-C110U	pJBL6173	0.1 mM Z	5313.83	3534.37	2756.25
			3440.61	3404.07	3644.7
			3404.18	3207.47	3176.28
Perfect-C111U	pJBL6174	0.1 mM Z	3173.86	3097.85	4550.01
			3028.87	3049.05	2751.52
			2981.81	3103.42	2591.75
Perfect-A112G	pJBL6175	0.1 mM Z	2266.15	2253.72	2058.33
			2352.11	2246.14	2116.98
			2353.19	2272.36	2173.89
Perfect-114-U-115	pJBL6208	0.1 mM Z	3124.64	2972.37	2925.9
			3259.24	3194.3	3025.96
			3145.15	2885.88	2910.58
Perfect-C115U	pJBL6177	0.1 mM Z	2858.85	2886.04	2802.98
			2798.6	2750.65	2626.9
			2869.62	2660.57	2611.9
Perfect-115-A-116	pJBL6140	0.1 mM Z	3275.61	3622.46	3043.04
			3191.95	3185.83	3191.54
			3252.74	3383.22	3031.76
Perfect-G116U	pJBL6209	0.1 mM Z	3547.02	2778.07	3232.66
			3887.47	2729.59	3482.11
			3458.81	2733.16	3094.55
Perfect-G116A	pJBL6215	0.1 mM Z	2889.07	3365.84	3253.03
			4053.6	3298.99	3543.66
			3334.25	3415.3	3414.57
Perfect-116-C-117	pJBL6210	0.1 mM Z	3690.64	3695.75	3620
			3653.51	3963.91	3517.3
			3805.78	3624.51	3580.11
Perfect-U118C	pJBL6211	0.1 mM Z	4329.24	3064.84	4222.31
			4597.85	3229.68	5029.71
			4008.66	3255.53	4393.29
Perfect-C119G	pJBL6212	0.1 mM Z	5434.25	4357.95	4343.59
			5415.3	3951.56	4315.06
			5265.03	4265.28	4297.1
Perfect	pJBL6127	1 mM Z	6773.52	7906.11	6040.37					α	Bonferroni α	Comparisons
			5901.08	5903.82	6421.65				*	0.05	0.00416667	12
			5818.24	6116.78	8134.63				**	0.01	0.000833333
Perfect-C109U	pJBL6172	1 mM Z	12575.5	13519.4	13407.6	3.53962e-08	****		***	0.001	8.33333e-05
			12696.9	16474.7	13202.6				****	0.0001	8.33333e-06
			12093.2	16452.1	13787.7
Perfect-C110U	pJBL6173	1 mM Z	16298.7	10233.7	10277	0.000130454	**
			9688.63	10457.6	13485.1
			9513.77	10710.8	10464.8
Perfect-C111U	pJBL6174	1 mM Z	6745.67	6916.04	11239	0.152241	ns
			7253.24	6971.7	6830.14
			6695.33	6995.05	7084.74
Perfect-A112G	pJBL6175	1 mM Z	3688.51	3747.5	3463.17	7.90489e-06	****
			3561.68	3533.09	3729.03
			3670.88	3726.14	3617.55
Perfect-114-U-115	pJBL6208	1 mM Z	6726.26	6534.87	6957.93	0.564481	ns
			6728.85	7014.94	6749.63
			6541.91	6835.2	6545.31
Perfect-C115U	pJBL6177	1 mM Z	6234.52	5330.56	5660.2	0.0115304	ns
			5723.07	5321.78	5402.52
			5864.44	5501.98	5302
Perfect-115-A-116	pJBL6140	1 mM Z	6478.63	7134.79	6256.39	0.899446	ns
			6439.48	7057.76	6314.5
			6526.24	7198.38	5990.4
Perfect-G116U	pJBL6209	1 mM Z	7760.49	4854.12	7244.23	0.771749	ns
			8807	5033.88	7061.53
			7363	5143.55	7204.73
Perfect-G116A	pJBL6215	1 mM Z	6385.01	6106.66	5900.06	0.468823	ns
			7472.8	5930.43	6141.48
			6563.68	6275.74	5977.66
Perfect-116-C-117	pJBL6210	1 mM Z	6137.13	6399.37	6127.98	0.338239	ns
			6134.08	6367.18	6070.68
			6365.53	6274.26	6417.41
Perfect-U118C	pJBL6211	1 mM Z	9827.01	5754.59	9043.04	0.0145502	ns
			10310.5	6391.85	10939.3
			9783.45	6189.01	9530.4
Perfect-C119G	pJBL6212	1 mM Z	7208.96	6868.89	7468.88	0.069437	ns
			7431.86	6937.75	7201.78
			7671.7	6736.95	7194.85

## Sheet: 4B
Label	Plasmid	Condition	Replicate 1	Replicate 2	Replicate 3		Label	Plasmid	Condition	Replicate 1	Replicate 2	Replicate 3
Perfect	pJBL6127	0 mM Z	1262.77	1178.01	1519.18		Perfect-(A26∆)	pJBL6312	0 mM Z	1170.73	1143.47	1260.09
			1354.82	1176.82	1445.96					1199.82	1173.58	1296.66
			1312.6	1156.23	1407.48					1253.89	1100.48	1316.71
		0.001 mM Z	1337.66	1216.15	1527.2		Perfect-A-bulge-Pos1-(A26∆)	pJBL6228	0 mM Z	1517.34	1335.48	1557.22
			1381.73	1219.35	1442.11					1529.39	1340.85	1493.02
			1322.43	1218.22	1372.74					1548.86	1364.79	1543.24
		0.0032 mM Z	1332.68	1273.75	1472.04		Perfect-A-bulge-Pos2-(A26∆)	pJBL6229	0 mM Z	1369.35	1390.61	1376.64
			1399.84	1289.82	1530.85					1415.82	1322.88	1417.23
			1326.1	1262.01	1384.77					1390.37	1311.32	1343.47
		0.01 mM Z	1509.77	1387.67	1574.41		Perfect-A-bulge-Pos3-(A26∆)	pJBL6230	0 mM Z	1465.39	1718.73	2040.16
			1420.3	1366.13	1561.71					1474.84	1620.54	1761.17
			1402.66	1367.05	1500.29					1506.72	1707.44	1687.49
		0.032 mM Z	1899.25	1798.07	2157.43		Perfect-A-bulge-Pos4-(A26∆)	pJBL6231	0 mM Z	1532.56	1729.15	1806.93
			1888.78	1867.34	2087.35					1677.06	1653.5	1691.58
			1930.72	1802.21	1839.93					1506.67	1711.09	1797.12
		0.1 mM Z	3022.31	2952.69	3135.81		Perfect-A-bulge-Pos6-(A26∆)	pJBL6232	0 mM Z	1726.27	1602.2	1809.02
			2993.65	2881.4	3193.69					1600.43	1653.81	1710.05
			3008.27	2910.17	2724.15					1720.6	1671.99	1807.42
		0.32 mM Z	4914.86	4980.68	5379.45
			5104.13	4968.33	5491.31
			4915.15	5168.56	4605.44
		1 mM Z	6172.4	6273	6384.07
			6207.38	6323.24	6800.05
			6335.11	6249.47	5888.27
Perfect-A-bulge-Pos1	pJBL6134	0 mM Z	1685.23	1398.8	1765.51
			1660.59	1442.43	1727.69
			1647.86	1408.88	1689.52
		0.001 mM Z	1705.23	1467.73	1620.16
			1715.52	1451.88	1823.34
			1608.54	1497.73	1711.19
		0.0032 mM Z	1684.1	1604.03	1803.91
			1750.71	1580.13	1812.7
			1745.94	1551.75	1791.34
		0.01 mM Z	1997.07	1918.9	2157.43
			1975.45	1924	2109.61
			2036.05	1849.38	2050.52
		0.032 mM Z	3405.81	2907.4	3391.87
			3106.06	3031.88	3256.04
			3155.43	2885.66	3275.72
		0.1 mM Z	7705.19	7054.07	6577.8
			7359.99	6612.5	6813.11
			7187	6209.41	6895.83
		0.32 mM Z	19537.9	17877.3	17709.1
			19381.9	17606.7	17537.7
			19240	17134.3	17704.5
		1 mM Z	28566.1	25587.3	26377.8
			28402.6	26271.6	26501.6
			28151.7	25058.7	25214.5
Perfect-A-bulge-Pos2	pJBL6135	0 mM Z	1676.58	1436.45	1686.64
			1554.68	1500.7	1641.63
			1639.54	1502.2	1744.57
		0.001 mM Z	1662.37	1521.4	1765.3
			1684.84	1470.55	1677.87
			1682.78	1583.65	1843.81
		0.0032 mM Z	1725.3	1670.8	1839.93
			1763.06	1639.46	1765.04
			1767.19	1707.62	1898.88
		0.01 mM Z	2150.4	1941.08	2180.18
			2115.71	1932.22	2121.38
			2182.56	2029.68	2199.67
		0.032 mM Z	3241.79	3143.49	3270.45
			3195.88	2987.48	3286.97
			3302.1	3159.48	3346.24
		0.1 mM Z	6527.58	6061.09	6835.83
			6498.17	6027.49	5901.55
			6656.62	6163.89	6254.22
		0.32 mM Z	13428.4	12402.6	12049
			12709.3	12283.1	11910.5
			13914.8	12559.9	12596.6
		1 mM Z	17053	15590.3	14733.9
			17060.5	15816.1	14942.2
			18098.9	16395.9	15529.6
Perfect-A-bulge-Pos3	pJBL6136	0 mM Z	1944.95	2212.3	2450.74
			2041.99	2117.88	2390.74
			2019.11	2229.88	2379.05
		0.001 mM Z	2021.42	2257.27	2401.8
			2014.31	2124.36	2426.43
			1974.26	2238.14	2342.66
		0.0032 mM Z	2025.57	2287.84	2475.67
			2025.47	2219.93	2443.25
			2107.78	2225.19	2613.66
		0.01 mM Z	2475.19	2632.71	2832.29
			2274.43	2443.52	2732.5
			2306.7	2448.22	2778.28
		0.032 mM Z	3281.63	3379.18	3977.79
			3188.82	3214.56	3860.31
			3119.69	3305.35	3692.48
		0.1 mM Z	5299.17	5651.87	5905.5
			5186.25	5295.51	6070.21
			5240.34	5704.5	5905.99
		0.32 mM Z	8759.38	9265.74	9486.45
			8874.18	8772.17	9087.88
			9172.09	8726.21	9158.76
		1 mM Z	10480.2	11334	11276.2
			10461.1	11117.7	11150.5
			10849.2	10868.5	10764.6
Perfect-A-bulge-Pos4	pJBL6137	0 mM Z	2010.21	1941.75	1970.3
			1657.5	1847.11	2043
			1629.61	1902.32	2063.51
		0.001 mM Z	2042.33	1805.21	2034.34
			1686.47	1906.48	1984.72
			1638.9	1921.68	1962.68
		0.0032 mM Z	2030.06	1802.51	2018.74
			1769.36	1967.75	2082.01
			1713.5	1851.83	2042.02
		0.01 mM Z	2175.15	1945.04	2241.95
			1779.92	1965.88	2111.81
			1721.16	1948.91	2090.84
		0.032 mM Z	2931.4	2241.23	2612.33
			2293.51	2279.92	2628.28
			2205.9	2323.47	2612.33
		0.1 mM Z	4431.8	3353.36	3695.65
			3368.12	3616.88	3752.69
			3397.1	3323.38	3482.74
		0.32 mM Z	7689.65	5250.64	5779.17
			5604.54	5420.48	5544.4
			5770.85	5202.62	5626.49
		1 mM Z	9231.94	6541.74	6555.52
			7035.92	6877.8	6535.86
			6809.75	6806.11	6558.08
Perfect-A-bulge-Pos6	pJBL6138	0 mM Z	1735.69	1869.64	1888.42
			1812.51	1895.97	1933.86
			1652.7	2228.03	1846.82
		0.001 mM Z	1750.63	1903.1	1920.7
			1812.24	1862.15	1973.47
			1777.68	2182.15	2046.66
		0.0032 mM Z	1755.49	1917.18	1939.54
			1900.82	1866.5	2155.5
			1793.59	2316.38	2054.69
		0.01 mM Z	1819.23	1979.72	2052.25
			1954.11	1992.69	2141.5
			1956.19	2450.6	2108.71
		0.032 mM Z	2329.75	2381.16	2542.59
			2491.21	2453.2	2868.2
			2395.19	2953.29	2658.83
		0.1 mM Z	3473.62	3306.28	3693.31
			3623.84	3303.87	3967.12
			3515.56	4185.41	3613.96
		0.32 mM Z	5892.51	5231.48	5712.03
			6269.41	5298.66	6482.98
			5843.96	7089.29	5469.28
		1 mM Z	6916.04	6813.06	6371.04
			7262.02	6482.89	6714.75
			7045.46	9051.15	6420.84

## Sheet: 4C
Label	Plasmid	Data Source	a	SE a	b	SE b	EC50	SE EC50	R^2	RMSE
Perfect	pJBL6127	4B	1255.2	62.452	6361.8	246.5	0.00024374	2.9529×10^{-5}	0.99719	121.54
Perfect-A-bulge-Pos1	pJBL6134	4B	1191.5	431.5	36973	2868	0.00043019	8.5547×10^{-5}	0.99393	877.22
Perfect-A-bulge-Pos2	pJBL6135	4B	1420.7	224.46	18732	901.97	0.00024927	3.7262×10^{-5}	0.99575	437.66
Perfect-A-bulge-Pos3	pJBL6136	4B	2083.6	93.82	10722	313.28	0.0001951	1.9064×10^{-5}	0.99807	178.94
Perfect-A-bulge-Pos4	pJBL6137	4B	1803.2	73.688	6553.5	287.78	0.00024049	3.316×10^{-5}	0.99635	143.24
Perfect-A-bulge-Pos6	pJBL6138	4B	1825.7	88.604	6486.6	327.67	0.00022417	3.6344×10^{-5}	0.99487	171.16

## Sheet: 4D
Data plotted in 4D represent a subset of the data in S3

[truncated: 14 more sheets: 4E, 4F, 5B, 5C, S1A, S1B, S1C, S2A, S2B, S2C, S3AB, S3C, S3D, S3E]
